# Supplementary material for: Absolute Quantification of Nucleotide Variants in Cell-Free DNA via Quantitative NGS: Clinical Application in Non-Small Cell Lung Cancer Patients
Source: Cancers (Basel). 2025 Feb 25;17(5):783. doi: 10.3390/cancers17050783 (PMC11898635; doi:10.3390/cancers17050783)
Supplement: Supplementary file 1 [file cancers-17-00783-s001.zip]

Archive with 1 entries (1 files):
- cancers-3403392-supplementary.pdf
